# Supplementary material for: Advanced Operationalization Framework for Climate-Resilient Urban Public Health Care Services: Composite Indicators-Based Scenario Assessment of Khon Kaen City, Thailand
Source: Int J Environ Res Public Health. 2022 Jan 24;19(3):1283. doi: 10.3390/ijerph19031283 (PMC8834807; doi:10.3390/ijerph19031283)
Supplement: Supplementary file 1 [file ijerph-19-01283-s001.zip]

Archive with 1 entries (1 files):
- ijerph-1523465-supplementary.pdf
